# Supplementary material for: Building Disease-Specific Drug-Protein Connectivity Maps from Molecular Interaction Networks and PubMed Abstracts
Source: PLoS Comput Biol. 2009 Jul 31;5(7):e1000450. doi: 10.1371/journal.pcbi.1000450 (PMC2709445; doi:10.1371/journal.pcbi.1000450)
Supplement: Dataset S1 — The table contains 560 proteins with their network degrees and ranking scores in the AD-related protein interaction network. (0.06 MB XLS) [file pcbi.1000450.s001.xls]

## Sheet: Sheet1
UNIPROT	NET_DEGREE	RANK_SCORE
A4_HUMAN	48	37.0305
LRP1_HUMAN	43	34.9922
PSN1_HUMAN	34	27.684
PIN1_HUMAN	49	16.9485
FHL2_HUMAN	23	15.7451
PSN2_HUMAN	16	14.156
S100B_HUMAN	14	12.1645
CLUS_HUMAN	13	10.8565
NP1L1_HUMAN	84	10.1853
NOG1_HUMAN	101	9.60099
NCOA6_HUMAN	13	9.47769
CDK5_HUMAN	33	8.5731
FLNB_HUMAN	10	8.46363
CATB_HUMAN	18	8.30961
APBA1_HUMAN	9	8.1225
CTND2_HUMAN	9	7.97121
ARLY_HUMAN	79	7.36423
NCKP1_HUMAN	6	4.86
C1TC_HUMAN	47	4.74266
ODO2_HUMAN	42	4.43625
PRIO_HUMAN	7	4.40036
RAGE_HUMAN	5	4.21362
CTNB1_HUMAN	5	4.21362
MK10_HUMAN	12	4.14187
SNCAP_HUMAN	4	3.40402
NEU2_HUMAN	4	3.24
DAB1_HUMAN	4	3.24
APBB1_HUMAN	4	2.64062
TAU_HUMAN	3	2.5947
APLP2_HUMAN	3	2.5947
APBA2_HUMAN	3	2.5947
FLNA_HUMAN	3	2.52083
SYUG_HUMAN	3	2.43
P53_HUMAN	3	2.43
MOK_HUMAN	3	2.43
GLNA_HUMAN	11	2.00818
BCLX_HUMAN	2	1.9602
UBQL1_HUMAN	2	1.9602
BCL2_HUMAN	3	1.90403
BLMH_HUMAN	4	1.8225
5HT2C_HUMAN	2	1.78605
JIP1_HUMAN	2	1.78605
S10A1_HUMAN	2	1.78605
UB2D2_HUMAN	3	1.76333
APOE_HUMAN	3	1.76333
A2MG_HUMAN	3	1.76333
GFAP_HUMAN	3	1.76333
APBB2_HUMAN	4	1.6641
PEN2_HUMAN	2	1.62
TRPM2_HUMAN	2	1.62
APBB3_HUMAN	2	1.62
Q8TAM9_HUMAN	2	1.62
GRB2_HUMAN	2	1.62
SEPT4_HUMAN	2	1.62
Q9UII7_HUMAN	2	1.62
NICA_HUMAN	2	1.62
CSEN_HUMAN	2	1.62
STX1A_HUMAN	2	1.62
CAH9_HUMAN	2	1.62
APH1A_HUMAN	2	1.62
Q6P1Q9_HUMAN	2	1.62
TIP60_HUMAN	2	1.62
APH1B_HUMAN	2	1.62
SHC1_HUMAN	2	1.62
SPB13_HUMAN	2	1.62
DLG4_HUMAN	2	1.62
AACT_HUMAN	2	1.62
SKIL_HUMAN	2	1.62
STXB1_HUMAN	2	1.62
CATK_HUMAN	2	1.62
APLP1_HUMAN	2	1.62
SYUA_HUMAN	2	1.62
SYUB_HUMAN	2	1.62
CCNB1_HUMAN	3	1.47
OTC_HUMAN	10	1.45161
HCD2_HUMAN	5	1.14242
CH60_HUMAN	3	1.02083
PLK1_HUMAN	1	0.998001
CDC27_HUMAN	1	0.998001
FHL3_HUMAN	1	0.9801
S10AB_HUMAN	1	0.9801
MPIP3_HUMAN	1	0.9801
PKP4_HUMAN	1	0.9801
PLCD1_HUMAN	1	0.9801
CCS_HUMAN	1	0.9801
CD5R1_HUMAN	1	0.9801
KIP1_HUMAN	1	0.9801
CSK21_HUMAN	1	0.9801
LAP2_HUMAN	1	0.9801
TGFR1_HUMAN	1	0.9801
SORCN_HUMAN	1	0.9801
LRRC7_HUMAN	1	0.9801
TOP2A_HUMAN	1	0.9801
CSKP_HUMAN	1	0.9801
S10A6_HUMAN	1	0.9801
PRKN2_HUMAN	1	0.9801
ANDR_HUMAN	1	0.9801
TGM2_HUMAN	1	0.9801
TGFR2_HUMAN	1	0.9801
ACES_HUMAN	1	0.9025
ITA3_HUMAN	1	0.9025
CCND2_HUMAN	1	0.8649
RPB1_HUMAN	1	0.8649
ABI1_HUMAN	1	0.81
GELS_HUMAN	1	0.81
MARCS_HUMAN	1	0.81
SMUF2_HUMAN	1	0.81
ITB2_HUMAN	1	0.81
TSP1_HUMAN	1	0.81
TBCD8_HUMAN	1	0.81
MMP14_HUMAN	1	0.81
DYL1_HUMAN	1	0.81
APBP2_HUMAN	1	0.81
RARA_HUMAN	1	0.81
ERN1_HUMAN	1	0.81
ITPR3_HUMAN	1	0.81
CO3_HUMAN	1	0.81
ITB6_HUMAN	1	0.81
MMP16_HUMAN	1	0.81
CYTA_HUMAN	1	0.81
FLOT1_HUMAN	1	0.81
CADH1_HUMAN	1	0.81
S10AC_HUMAN	1	0.81
IBP5_HUMAN	1	0.81
NDRG1_HUMAN	1	0.81
PLMN_HUMAN	1	0.81
TRY3_HUMAN	1	0.81
CYBP_HUMAN	1	0.81
WASF2_HUMAN	1	0.81
WASF1_HUMAN	1	0.81
PGS1_HUMAN	1	0.81
CO8B_HUMAN	1	0.81
Q8TBV2_HUMAN	1	0.81
NOTC1_HUMAN	1	0.81
RAB4A_HUMAN	1	0.81
APOC1_HUMAN	1	0.81
BAP31_HUMAN	1	0.81
FA8_HUMAN	1	0.81
TRY1_HUMAN	1	0.81
S10AA_HUMAN	1	0.81
MMP25_HUMAN	1	0.81
ZFYV9_HUMAN	1	0.81
SFPQ_HUMAN	1	0.81
SRC8_HUMAN	1	0.81
LIPL_HUMAN	1	0.81
TRAF1_HUMAN	1	0.81
MMP15_HUMAN	1	0.81
CYTC_HUMAN	1	0.81
CASP3_HUMAN	1	0.81
CTGF_HUMAN	1	0.81
AB2BP_HUMAN	1	0.81
CD5R2_HUMAN	1	0.81
TPA_HUMAN	1	0.81
FA9_HUMAN	1	0.81
CO4A5_HUMAN	1	0.81
AMRP_HUMAN	1	0.81
CRSP3_HUMAN	1	0.81
FBLI1_HUMAN	1	0.81
FPRL1_HUMAN	1	0.81
CALX_HUMAN	1	0.81
C4BP_HUMAN	1	0.81
TRAF4_HUMAN	1	0.81
CCNG1_HUMAN	1	0.81
Q8WUM6_HUMAN	1	0.81
BACE1_HUMAN	1	0.81
MCM7_HUMAN	1	0.81
Q7RTZ3_HUMAN	1	0.81
NAPSA_HUMAN	1	0.81
VLDLR_HUMAN	1	0.81
A1AT_HUMAN	1	0.81
REV1_HUMAN	1	0.81
HSF1_HUMAN	1	0.81
LEPR_HUMAN	1	0.81
PCNA_HUMAN	1	0.81
PON1_HUMAN	1	0.81
LIN7B_HUMAN	1	0.81
MYC_HUMAN	1	0.81
PAXI_HUMAN	1	0.81
OXYR_HUMAN	1	0.81
ARRB2_HUMAN	1	0.81
DUS16_HUMAN	1	0.81
MMP17_HUMAN	1	0.81
TF7L2_HUMAN	1	0.81
NUMB_HUMAN	1	0.81
TGFB2_HUMAN	1	0.81
ENPL_HUMAN	1	0.81
LIPH_HUMAN	1	0.81
TNR1A_HUMAN	1	0.81
Q6PAU9_HUMAN	1	0.81
TSHR_HUMAN	1	0.81
VINC_HUMAN	1	0.81
CD82_HUMAN	1	0.81
V1BR_HUMAN	1	0.81
SMAD3_HUMAN	1	0.81
CASP4_HUMAN	1	0.81
CO9_HUMAN	1	0.81
CYTF_HUMAN	1	0.81
CO4A1_HUMAN	1	0.81
TRFL_HUMAN	1	0.81
CAV1_HUMAN	1	0.81
3BP5_HUMAN	1	0.81
ELNE_HUMAN	1	0.81
ACTN1_HUMAN	1	0.81
ITA7_HUMAN	1	0.81
CO4A2_HUMAN	1	0.81
CASP8_HUMAN	1	0.81
APBA3_HUMAN	1	0.81
PTN1_HUMAN	1	0.81
ESR2_HUMAN	1	0.81
SMAD2_HUMAN	1	0.81
NPHP1_HUMAN	1	0.81
CDC2_HUMAN	1	0.81
ITBP1_HUMAN	1	0.81
HMOX2_HUMAN	1	0.81
FBXW7_HUMAN	1	0.81
CO4A6_HUMAN	1	0.81
TANK_HUMAN	1	0.81
KLC1_HUMAN	1	0.81
FYN_HUMAN	1	0.81
CATG_HUMAN	1	0.81
SRC_HUMAN	1	0.81
MK_HUMAN	1	0.81
FHL5_HUMAN	1	0.81
Q8WV50_HUMAN	1	0.81
CSK22_HUMAN	1	0.81
CASP1_HUMAN	1	0.81
FHL1_HUMAN	1	0.81
TOM20_HUMAN	1	0.81
PPAT_HUMAN	1	0.81
PGBM_HUMAN	1	0.81
MK08_HUMAN	1	0.81
MMP13_HUMAN	1	0.81
TF65_HUMAN	1	0.81
EP300_HUMAN	1	0.81
NCK1_HUMAN	1	0.81
IQGA1_HUMAN	1	0.81
KU70_HUMAN	1	0.81
TRPC6_HUMAN	1	0.81
ABL1_HUMAN	1	0.81
LRP2_HUMAN	1	0.81
RL29_HUMAN	1	0.81
GRK5_HUMAN	1	0.81
CAN1_HUMAN	1	0.81
CYTB_HUMAN	1	0.81
CTRB1_HUMAN	1	0.81
KAD1_HUMAN	1	0.81
PMYT1_HUMAN	1	0.81
GTPB1_HUMAN	1	0.81
STK38_HUMAN	1	0.81
CEBPA_HUMAN	1	0.81
GAK_HUMAN	1	0.81
GP1BA_HUMAN	1	0.81
TLN1_HUMAN	1	0.81
V2R_HUMAN	1	0.81
CO4A3_HUMAN	1	0.81
FA12_HUMAN	1	0.81
S100P_HUMAN	1	0.81
ANXA6_HUMAN	1	0.81
APOA2_HUMAN	1	0.81
RAC1_HUMAN	1	0.81
FBLN1_HUMAN	1	0.81
ITB1_HUMAN	1	0.81
TRAF2_HUMAN	1	0.81
MYT1_HUMAN	1	0.81
V1AR_HUMAN	1	0.81
CASP7_HUMAN	1	0.81
TRADD_HUMAN	1	0.81
RNF11_HUMAN	1	0.81
UPAR_HUMAN	1	0.81
TGFB1_HUMAN	1	0.81
LRP8_HUMAN	1	0.81
PAI1_HUMAN	1	0.81
DESM_HUMAN	1	0.81
P73_HUMAN	1	0.81
CO7_HUMAN	1	0.81
NGB_HUMAN	1	0.81
CARD8_HUMAN	1	0.81
NEST_HUMAN	1	0.81
PDGFB_HUMAN	1	0.81
UBIQ_HUMAN	3	0.75
CSK2B_HUMAN	2	0.72
PGM1_HUMAN	2	0.72
STIP1_HUMAN	2	0.72
TF2B_HUMAN	2	0.5202
IMA7_HUMAN	2	0.5202
Q8IVB7_HUMAN	3	0.4107
PESC_HUMAN	3	0.4107
OAT_HUMAN	4	0.36
Q86XC7_HUMAN	2	0.32805
ASSY_HUMAN	3	0.27
SYNC_HUMAN	3	0.27
SYK_HUMAN	3	0.27
SUMO1_HUMAN	1	0.2601
SSF1_HUMAN	1	0.2601
APEX1_HUMAN	1	0.2601
Q9UDX0_HUMAN	1	0.2601
RAD21_HUMAN	1	0.2601
RANG_HUMAN	1	0.2601
PRS6A_HUMAN	1	0.2601
CI041_HUMAN	1	0.2601
CCNB2_HUMAN	1	0.2601
IMB1_HUMAN	1	0.2601
ITA2_HUMAN	1	0.25
RL10_HUMAN	1	0.25
Q9ULT4_HUMAN	1	0.25
OTUB1_HUMAN	1	0.25
RB11A_HUMAN	1	0.25
PYRD_HUMAN	1	0.25
TTHY_HUMAN	1	0.25
Q86W93_HUMAN	1	0.25
THRB_HUMAN	1	0.25
SODC_HUMAN	2	0.18
TCPZ_HUMAN	2	0.18
ZN593_HUMAN	2	0.18
MDHM_HUMAN	2	0.18
NOG2_HUMAN	2	0.18
SUCB1_HUMAN	2	0.18
KAP2_HUMAN	2	0.18
ACSA_HUMAN	2	0.18
Q96G29_HUMAN	2	0.18
SAHH_HUMAN	2	0.18
SDCG1_HUMAN	2	0.18
SYG_HUMAN	2	0.18
PUR2_HUMAN	2	0.18
XRN2_HUMAN	2	0.18
MANA_HUMAN	2	0.18
IDH3G_HUMAN	2	0.18
ORNT2_HUMAN	2	0.18
IF3A_HUMAN	2	0.18
RRP5_HUMAN	2	0.18
Q86YJ6_HUMAN	2	0.18
PPID_HUMAN	2	0.18
K0020_HUMAN	2	0.18
NAGS_HUMAN	2	0.18
Q8N8K8_HUMAN	2	0.18
Q96D46_HUMAN	2	0.18
BCKD_HUMAN	2	0.18
PPIF_HUMAN	2	0.18
DDX18_HUMAN	2	0.18
CGL_HUMAN	2	0.18
IF6_HUMAN	2	0.18
PUR9_HUMAN	2	0.18
IF4E_HUMAN	2	0.18
PYC_HUMAN	2	0.18
IF32_HUMAN	2	0.18
PSD4_HUMAN	2	0.18
ODPA_HUMAN	2	0.18
TCPA_HUMAN	2	0.18
WDR12_HUMAN	2	0.18
IF4A1_HUMAN	2	0.18
TIP1_HUMAN	2	0.18
THIL_HUMAN	2	0.18
DDX5_HUMAN	2	0.18
RUVB1_HUMAN	2	0.18
PABP1_HUMAN	2	0.18
Q8IXX1_HUMAN	2	0.18
NOL6_HUMAN	2	0.18
DPOE1_HUMAN	2	0.18
GABT_HUMAN	2	0.18
IMDH1_HUMAN	2	0.18
PSA3_HUMAN	2	0.18
IF34_HUMAN	2	0.18
AADAT_HUMAN	2	0.18
TCPB_HUMAN	2	0.18
RBM28_HUMAN	2	0.18
IPYR_HUMAN	2	0.18
IDHC_HUMAN	2	0.18
RPA2_HUMAN	2	0.18
BIN3_HUMAN	2	0.18
CDK9_HUMAN	1	0.09
FZR_HUMAN	1	0.09
SMAD4_HUMAN	1	0.09
AMPM1_HUMAN	1	0.09
ARP2_HUMAN	1	0.09
CRNL1_HUMAN	1	0.09
BIG1_HUMAN	1	0.09
CC14A_HUMAN	1	0.09
MRT4_HUMAN	1	0.09
NOC2L_HUMAN	1	0.09
ACSL4_HUMAN	1	0.09
UBE1_HUMAN	1	0.09
DDX6_HUMAN	1	0.09
ADT3_HUMAN	1	0.09
AP1G1_HUMAN	1	0.09
Q86Y88_HUMAN	1	0.09
Q7Z4L3_HUMAN	1	0.09
VIGLN_HUMAN	1	0.09
AP2B1_HUMAN	1	0.09
PDIA4_HUMAN	1	0.09
DDX56_HUMAN	1	0.09
GFPT2_HUMAN	1	0.09
Q86U84_HUMAN	1	0.09
Q8TDL7_HUMAN	1	0.09
COPG2_HUMAN	1	0.09
BTAF1_HUMAN	1	0.09
WEE1_HUMAN	1	0.09
MTHR_HUMAN	1	0.09
ABCE1_HUMAN	1	0.09
SERC_HUMAN	1	0.09
Q86TK9_HUMAN	1	0.09
CCNE1_HUMAN	1	0.09
RAB1A_HUMAN	1	0.09
Q96BS4_HUMAN	1	0.09
ADK_HUMAN	1	0.09
FVT1_HUMAN	1	0.09
DUS2L_HUMAN	1	0.09
COMDA_HUMAN	1	0.09
Q9BU08_HUMAN	1	0.09
DDX27_HUMAN	1	0.09
PUR4_HUMAN	1	0.09
MK67I_HUMAN	1	0.09
DHE3_HUMAN	1	0.09
NDKB_HUMAN	1	0.09
MCM2_HUMAN	1	0.09
Q96Q25_HUMAN	1	0.09
RCL1_HUMAN	1	0.09
CSK_HUMAN	1	0.09
RM12_HUMAN	1	0.09
RPB3_HUMAN	1	0.09
Q8N1C8_HUMAN	1	0.09
PRPF3_HUMAN	1	0.09
RAB8B_HUMAN	1	0.09
RDH14_HUMAN	1	0.09
NPL4_HUMAN	1	0.09
GDIB_HUMAN	1	0.09
COPB2_HUMAN	1	0.09
Q8WVC1_HUMAN	1	0.09
CABL1_HUMAN	1	0.09
UBP7_HUMAN	1	0.09
Q8NEI2_HUMAN	1	0.09
GALT_HUMAN	1	0.09
DHSB_HUMAN	1	0.09
Q9UK40_HUMAN	1	0.09
Q9H896_HUMAN	1	0.09
NF1_HUMAN	1	0.09
PRS6B_HUMAN	1	0.09
IPO7_HUMAN	1	0.09
PSA5_HUMAN	1	0.09
Q8IW13_HUMAN	1	0.09
COPA_HUMAN	1	0.09
APT_HUMAN	1	0.09
KAP0_HUMAN	1	0.09
RS3_HUMAN	1	0.09
MAOX_HUMAN	1	0.09
COG8_HUMAN	1	0.09
HSP7C_HUMAN	1	0.09
DLDH_HUMAN	1	0.09
DPOE2_HUMAN	1	0.09
LSM2_HUMAN	1	0.09
BXDC1_HUMAN	1	0.09
AATC_HUMAN	1	0.09
COPB_HUMAN	1	0.09
GCN1L_HUMAN	1	0.09
DDX24_HUMAN	1	0.09
GSK3B_HUMAN	1	0.09
LPHN1_HUMAN	1	0.09
LIAS_HUMAN	1	0.09
DHB7_HUMAN	1	0.09
PCSK9_HUMAN	1	0.09
SK2L2_HUMAN	1	0.09
LIPB_HUMAN	1	0.09
AT1A3_HUMAN	1	0.09
EF1G_HUMAN	1	0.09
AP1M1_HUMAN	1	0.09
CHK2_HUMAN	1	0.09
IF5_HUMAN	1	0.09
3HAO_HUMAN	1	0.09
ESR1_HUMAN	1	0.09
SC24C_HUMAN	1	0.09
TRNT1_HUMAN	1	0.09
WDR4_HUMAN	1	0.09
CBS_HUMAN	1	0.09
PBX1_HUMAN	1	0.09
NACA_HUMAN	1	0.09
ICT1_HUMAN	1	0.09
NED4L_HUMAN	1	0.09
TOP1_HUMAN	1	0.09
SF3B3_HUMAN	1	0.09
Q7Z7N7_HUMAN	1	0.09
PRP4_HUMAN	1	0.09
BTK_HUMAN	1	0.09
PURA1_HUMAN	1	0.09
K6PL_HUMAN	1	0.09
DDX54_HUMAN	1	0.09
RPGF4_HUMAN	1	0.09
CDK3_HUMAN	1	0.09
LEF1_HUMAN	1	0.09
SUCA_HUMAN	1	0.09
MYO5A_HUMAN	1	0.09
Q8TAS0_HUMAN	1	0.09
Q8NCM6_HUMAN	1	0.09
PWP1_HUMAN	1	0.09
LAMC2_HUMAN	1	0.09
SKP1_HUMAN	1	0.09
MST4_HUMAN	1	0.09
PHLPP_HUMAN	1	0.09
MP2K6_HUMAN	1	0.09
CHKB_HUMAN	1	0.09
PSD11_HUMAN	1	0.09
MD2L2_HUMAN	1	0.09
Q9HA87_HUMAN	1	0.09
NAGAB_HUMAN	1	0.09
PRS10_HUMAN	1	0.09
IPO9_HUMAN	1	0.09
Q8IWW8_HUMAN	1	0.09
Q8IW34_HUMAN	1	0.09
BXDC2_HUMAN	1	0.09
RAD51_HUMAN	1	0.09
EFTU_HUMAN	1	0.09
MK01_HUMAN	1	0.09
RUVB2_HUMAN	1	0.09
SRR_HUMAN	1	0.09
GCH1_HUMAN	1	0.09
ECM29_HUMAN	1	0.09
FKB1A_HUMAN	1	0.09
DHX15_HUMAN	1	0.09
NUBP2_HUMAN	1	0.09
RIR2_HUMAN	1	0.09
PLCG2_HUMAN	1	0.09
DLX2_HUMAN	1	0.09
GLO2_HUMAN	1	0.09
COF1_HUMAN	1	0.09
QORX_HUMAN	1	0.09
U520_HUMAN	1	0.09
MOD5_HUMAN	1	0.09
SYLC_HUMAN	1	0.09
IPO4_HUMAN	1	0.09
IF2G_HUMAN	1	0.09
PNPO_HUMAN	1	0.09
RPC2_HUMAN	1	0.09
RBM34_HUMAN	1	0.09
CLH1_HUMAN	1	0.09
DCOR_HUMAN	1	0.09
NIP7_HUMAN	1	0.09
ARPC2_HUMAN	1	0.09
NOL10_HUMAN	1	0.09
SC24B_HUMAN	1	0.09
SYTC_HUMAN	1	0.09
SPEE_HUMAN	1	0.09
PMM2_HUMAN	1	0.09
XAB1_HUMAN	1	0.09
NUBP1_HUMAN	1	0.09
SMCA5_HUMAN	1	0.09
PSD10_HUMAN	1	0.09
RPF1_HUMAN	1	0.09
STAM2_HUMAN	1	0.09
TADBP_HUMAN	1	0.09
EBP2_HUMAN	1	0.09
Q96DM4_HUMAN	1	0.09
POLS_HUMAN	1	0.09
ODPB_HUMAN	1	0.09
NOC3L_HUMAN	1	0.09
RLP24_HUMAN	1	0.09
MCCA_HUMAN	1	0.09
TCPG_HUMAN	1	0.09
CLPX_HUMAN	1	0.09
HAT1_HUMAN	1	0.09
NVL_HUMAN	1	0.09
6PGD_HUMAN	1	0.09
SEPT9_HUMAN	1	0.09
